# Supplementary material for: Lactobacillus rhamnosus CY12 Enhances Intestinal Barrier Function by Regulating Tight Junction Protein Expression, Oxidative Stress, and Inflammation Response in Lipopolysaccharide-Induced Caco-2 Cells
Source: Int J Mol Sci. 2022 Sep 22;23(19):11162. doi: 10.3390/ijms231911162 (PMC9569798; doi:10.3390/ijms231911162)
Supplement: Supplementary file 1 [file ijms-23-11162-s001.zip]

Archive with 1 entries (1 files):
- ijms-1906750-supplementary.pdf
